# Supplementary material for: Characterization of Antidepressant Consumption in a Portuguese Inland Population
Source: Healthcare (Basel). 2025 Aug 31;13(17):2177. doi: 10.3390/healthcare13172177 (PMC12428140; doi:10.3390/healthcare13172177)
Supplement: Supplementary file 1 [file healthcare-13-02177-s001.zip]

Archive with 1 entries (1 files):
- healthcare-3780855-supplementary.pdf
